# Supplementary material for: Lapatinib potentiates cytotoxicity of YM155 in neuroblastoma via inhibition of the ABCB1 efflux transporter
Source: Sci Rep. 2017 Jun 8;7:3091. doi: 10.1038/s41598-017-03129-6 (PMC5465103; doi:10.1038/s41598-017-03129-6)
Supplement: Supplementary file 1 — Supplementary File and Dataset 1 [file 41598_2017_3129_MOESM1_ESM.zip]

Archive with 1 entries (1 files):
- 20160908_Suppl Fig 1 & Suppl Table 1.pdf
